# Supplementary material for: Soil Ca2SiO4 Supplying Increases Drought Tolerance of Young Arabica Coffee Plants
Source: Plants (Basel). 2025 Dec 2;14(23):3666. doi: 10.3390/plants14233666 (PMC12694557; doi:10.3390/plants14233666)
Supplement: Supplementary file 1 [file plants-14-03666-s001.zip]

Archive with 1 entries (1 files):
- plants-3989922-supplementary.pdf
